# Supplementary material for: Conservation Genetics of Threatened Hippocampus guttulatus in Vulnerable Habitats in NW Spain: Temporal and Spatial Stability of Wild Populations with Flexible Polygamous Mating System in Captivity
Source: PLoS One. 2015 Feb 3;10(2):e0117538. doi: 10.1371/journal.pone.0117538 (PMC4315495; doi:10.1371/journal.pone.0117538)
Supplement: S1 Table — (XLSX) [file pone.0117538.s002.xlsx]

## Sheet: Population-offspring genotypes
Table S1. Microsatellite genotypes of H. guttulatus from NW Spain: Wild seahorses and offspring.
Sampling origin of wild seahorses: BE-Betanzos, AR-Arousa, PO-Pontevedra and VI-Vigo estuaries; years: 2006-2011.
Offspring of wild and captive origin: B: Batches of newborn seahorses managed in captivity from 2009 to 2011.
"0" values indicate missing alleles
WILD SEAHORSES	Hgu-USC5		Hgu-USC6		Hgu-USC7		Hgu-USC8		Hgut4		Hgut6		Hgu-USC2		Hgu-USC4		Hgu-USC9		Hgu-USC12		Hgu-USC13		Hcaµ25		Hcaµ36
BE06.G22	269	275	282	282	373	383	173	181	162	172	250	342	149	151	132	138	324	324	149	149	329	331	119	121	188	188
BE06.G23	241	267	0	0	385	411	169	173	192	200	226	290	149	151	132	138	324	324	149	149	329	331	119	121	188	190
BE06.G24	267	267	296	302	381	389	161	167	140	176	190	278	149	151	132	134	324	324	149	149	329	329	119	119	188	190
BE06.G25	263	269	282	300	381	381	149	167	176	178	270	298	149	151	138	138	316	324	149	149	329	331	119	125	188	190
BE06.G26	269	277	282	298	387	397	161	173	154	158	334	354	149	151	132	132	324	324	149	149	329	331	119	119	188	188
BE06.G27	241	267	282	300	397	403	167	175	162	184	262	330	149	151	132	132	324	324	141	149	329	329	119	119	188	188
BE06.G28	265	269	282	300	381	383	161	185	150	172	290	294	149	151	132	138	316	324	149	149	329	329	119	127	190	190
BE06.G29	241	267	282	296	397	401	161	165	180	184	286	286	149	151	132	132	324	324	149	149	329	331	119	119	188	188
BE06.G30	265	269	282	300	381	397	157	171	188	192	302	314	149	149	132	132	316	324	149	149	329	329	119	121	190	190
BE06.G31	265	273	296	326	399	405	171	173	158	170	302	334	141	157	132	138	324	324	149	149	329	331	119	119	188	190
BE06.G32	263	273	282	282	381	403	163	171	148	170	326	326	149	149	132	138	316	324	149	149	329	331	119	119	188	190
BE06.G33	257	273	282	290	373	403	161	171	150	158	246	322	149	149	132	132	324	324	141	149	329	329	119	121	188	190
BE06.G34	265	265	282	282	373	389	157	157	150	178	314	314	149	149	138	140	324	324	149	149	329	329	119	119	188	190
BE06.G35	267	267	0	0	0	0	161	173	148	154	302	338	149	151	132	142	324	324	149	149	329	329	119	119	188	188
BE06.G37	267	273	282	298	373	381	161	167	158	168	322	350	149	149	132	132	324	324	149	149	329	329	119	123	188	190
BE06.G38	265	269	0	0	385	393	157	167	160	220	314	326	149	151	132	138	324	324	149	149	0	0	119	119	188	190
BE06.G39	269	269	282	298	403	413	161	161	152	174	282	338	149	151	132	132	324	324	149	149	329	331	119	119	188	190
BE06.G40	267	267	296	302	381	389	161	167	144	162	190	278	149	151	132	134	324	324	149	149	329	329	119	119	188	190
BE06.G42	269	273	0	0	0	0	169	171	170	172	302	330	149	151	134	140	318	324	149	153	329	329	119	119	188	190
BE06.G43	269	269	282	282	381	393	157	177	144	148	318	346	147	147	132	138	300	324	149	149	329	329	119	119	188	188
BE06.G44	263	267	282	298	381	401	163	167	144	174	302	330	149	149	132	132	324	324	149	149	329	331	119	119	188	190
BE06.G45	265	267	282	282	393	399	157	167	196	208	314	318	149	151	132	138	324	324	149	149	329	331	119	119	190	190
BE06.G46	263	273	282	300	403	403	167	173	152	166	322	334	149	149	132	132	316	324	149	149	329	331	119	119	190	194
BE06.G47	241	269	282	282	373	381	157	185	180	188	290	330	149	151	122	132	324	324	149	149	329	329	119	119	188	188
BE06.G48	241	265	282	296	393	393	157	171	136	174	302	334	149	151	138	138	324	324	149	149	329	331	119	125	188	190
BE06.G49	265	267	282	282	401	401	157	167	152	176	290	298	151	151	132	132	324	326	149	153	329	329	119	119	190	190
BE06.G50	267	273	282	282	387	397	149	161	170	208	302	310	147	149	132	138	324	324	141	149	329	329	119	121	190	190
BE06.G51	267	277	0	0	0	0	161	161	0	0	330	334	149	149	132	132	324	324	149	149	329	329	0	0	188	190
BE06.G52	265	267	282	296	381	409	157	173	162	184	250	302	149	151	132	134	318	324	149	149	329	331	119	119	188	190
BE06.G53	241	269	0	0	389	401	161	167	150	158	286	318	149	149	132	132	324	326	149	149	329	329	119	119	190	190
BE06.G54	241	267	282	300	381	381	163	167	150	176	330	350	149	151	132	132	324	324	149	149	329	329	119	119	188	190
BE06.G55	241	269	282	282	387	389	167	167	148	204	250	350	149	151	132	132	324	324	141	149	331	333	119	119	188	194
BE06.G56	265	265	290	300	373	381	157	161	172	178	274	306	149	151	132	132	316	324	149	149	329	329	119	125	188	188
BE06.G57	263	269	282	282	393	393	163	167	132	132	274	322	149	151	132	132	324	326	149	149	329	329	119	119	188	188
BE06.G58	267	267	282	300	389	393	157	179	144	184	306	306	149	151	132	140	324	326	149	149	329	331	119	119	188	194
BE06.G59	267	269	296	296	405	405	167	179	156	174	282	326	141	149	132	132	324	324	149	149	329	331	119	123	188	194
BE06.G60	259	267	282	290	373	401	161	187	162	162	318	326	149	151	132	132	324	324	149	149	329	329	119	119	190	190
BE06.G61	265	269	282	300	393	397	157	161	160	192	246	318	149	149	132	132	324	324	149	149	329	329	119	119	188	188
BE06.G62	267	267	282	282	381	395	161	171	140	176	298	342	149	149	132	138	324	324	149	149	329	329	121	125	188	188
BE06.G63	267	267	0	0	373	385	157	171	148	162	250	358	149	149	132	138	324	324	149	149	329	329	119	121	188	190
BE06.G64	269	269	0	0	385	401	157	161	148	168	250	314	151	151	132	138	324	324	149	149	329	329	119	119	188	190
BE06.G65	269	269	282	282	401	405	167	179	160	208	330	334	149	149	132	132	324	324	149	149	329	329	119	119	190	190
BE06.G66	267	269	290	296	381	405	167	175	144	154	254	314	149	151	132	134	324	324	149	149	329	331	119	119	188	188
BE06.G67	265	273	282	298	373	381	161	167	148	158	290	322	149	149	132	132	324	324	141	149	329	329	119	123	188	190
BE06.G69	267	273	296	296	381	381	157	157	132	220	258	330	149	151	132	132	0	0	149	149	0	0	119	119	188	188
BE06.G112	259	265	282	300	381	397	171	173	188	192	314	342	149	149	132	138	316	324	149	149	329	329	119	119	188	190
BE06.G113	265	269	282	282	373	373	171	175	148	176	330	338	149	151	132	132	318	324	149	149	329	329	119	119	188	190
BE06.G114	273	273	282	282	373	407	157	173	138	148	310	338	149	151	132	138	324	324	141	149	329	329	119	123	188	190
BE06.G115	269	269	282	300	381	385	157	173	148	166	310	338	149	151	132	142	324	326	149	149	331	333	119	119	188	190
BE06.G116	265	269	282	283	381	391	167	177	166	176	246	342	149	151	132	138	324	324	149	149	329	331	119	121	188	190
BE06.G117	267	269	282	282	373	405	0	0	178	180	342	342	0	0	0	0	0	0	0	0	0	0	0	0	0	0
BE06.G118	267	267	282	302	377	381	161	167	158	176	190	318	149	149	132	132	324	324	149	149	329	329	119	119	188	188
AR06.G26	267	269	282	282	381	411	169	177	142	154	298	330	149	151	132	138	318	324	141	149	329	331	119	119	190	190
AR06.G27	269	269	282	282	373	373	161	161	160	216	290	334	149	149	132	138	316	324	149	153	329	329	119	121	190	190
AR06.G28	267	269	296	296	389	399	161	161	170	196	318	334	149	151	132	138	324	324	141	149	329	329	119	119	190	188
AR06.G30	263	269	296	326	381	389	171	173	164	178	314	318	149	151	132	132	324	330	149	149	329	329	119	123	188	190
AR06.G31	263	269	282	296	373	413	157	159	166	168	334	342	149	149	134	138	316	318	149	149	329	331	119	121	188	188
AR06.G00	265	265	282	300	381	389	149	175	188	208	242	326	149	151	132	138	316	324	149	149	329	331	119	119	188	188
AR06.G01	265	269	282	300	381	381	149	169	140	154	266	322	149	151	132	132	324	324	149	149	329	331	119	119	188	190
AR06.G02	265	273	282	314	373	401	157	175	144	174	250	294	149	151	132	132	324	326	149	153	329	329	119	119	188	194
AR06.G05	263	269	296	298	385	401	167	173	170	180	318	334	151	151	132	138	318	324	141	149	0	0	119	119	188	190
AR06.G06	267	269	282	282	389	389	169	175	172	196	262	298	149	151	132	138	324	324	141	149	329	329	119	119	188	192
AR06.G07	267	273	282	282	381	385	161	161	154	164	258	330	149	149	132	132	324	324	149	149	329	331	119	119	188	190
AR06.G08	269	273	282	300	405	405	173	175	130	194	274	298	149	149	132	132	316	324	149	149	329	329	119	119	188	190
AR06.G09	263	265	282	296	401	405	161	169	156	186	302	322	151	151	138	138	316	324	149	149	329	329	119	121	188	190
AR06.G10	265	267	282	296	385	405	167	167	162	164	314	330	151	151	132	132	324	324	149	149	331	331	119	119	188	188
AR06.G11	257	267	282	282	383	411	157	171	164	188	302	306	149	151	132	138	324	324	149	149	329	331	119	121	188	192
AR06.G12	259	263	296	300	397	403	161	161	130	186	314	318	149	151	132	132	324	324	141	149	329	329	119	125	188	190
AR06.G13	265	273	282	282	381	397	173	183	164	212	310	330	149	151	132	138	0	0	149	149	0	0	119	125	188	190
AR06.G14	265	269	282	304	381	401	149	169	152	176	342	358	151	151	132	138	324	324	149	149	329	331	119	119	188	188
AR06.G15	265	273	282	282	381	411	167	173	162	188	262	290	151	151	132	138	324	324	149	149	329	331	119	121	188	190
AR06.G16	267	269	290	300	385	401	161	161	160	192	294	318	149	149	132	134	316	324	149	149	329	329	119	119	188	188
AR06.G17	241	263	282	300	389	403	157	167	154	168	290	298	149	151	132	132	318	324	149	149	329	331	119	119	188	190
AR06.G18	263	265	296	300	373	409	171	179	142	152	294	302	149	149	132	138	318	324	149	149	329	331	119	119	188	190
AR06.G19	265	267	282	282	383	385	173	173	196	212	302	322	149	151	132	132	324	324	149	149	329	329	125	125	188	190
AR06.G20	267	269	282	296	385	405	149	159	142	196	302	310	149	149	134	138	324	324	141	153	329	329	119	119	188	188
AR06.G21	267	267	282	296	373	381	169	171	144	152	306	318	149	151	132	132	324	324	149	149	329	329	119	119	188	190
AR06.G22	267	267	282	282	373	405	149	175	144	188	254	334	141	149	132	132	324	326	149	149	329	329	119	125	188	190
AR06.G23	267	267	296	296	381	381	149	167	138	144	326	346	149	151	132	138	324	324	141	149	329	329	119	119	190	190
AR06.G24	269	269	282	282	405	409	171	183	154	192	246	330	149	151	132	132	318	324	141	149	329	329	119	125	188	190
AR06.G25	267	269	282	282	395	411	167	173	152	170	318	318	149	149	132	132	324	324	149	149	329	329	121	125	188	188
PO06.G03	263	265	296	296	397	401	157	167	174	196	294	322	151	151	132	132	324	324	149	149	329	331	119	119	190	190
PO06.G04	265	269	282	296	373	373	149	161	148	156	274	274	151	151	138	138	300	324	149	149	329	329	119	119	188	190
VI06.G32	265	267	282	282	381	385	149	175	176	210	314	318	149	149	0	0	316	324	149	149	329	329	119	119	188	190
VI06.G33	265	269	282	300	381	389	157	179	154	188	286	302	149	153	132	132	324	324	149	149	331	333	125	125	190	188
VI06.G34	267	269	282	304	381	405	149	157	148	172	0	0	149	149	132	132	324	324	149	149	329	329	0	0	188	190
VI06.G35	265	267	282	282	373	403	161	169	130	216	250	310	151	151	132	132	324	324	149	149	329	331	119	119	190	190
VI06.G36	241	267	282	300	373	397	157	161	128	168	294	322	149	151	132	138	324	324	149	149	329	329	0	0	188	188
VI06.G37	263	263	282	290	381	401	161	167	156	176	298	314	149	151	132	132	324	324	149	149	329	329	121	121	188	188
AR09.G50	267	267	282	304	373	385	157	161	144	172	246	246	149	151	132	132	324	324	149	149	329	331	119	121	188	188
AR09.G60	265	265	282	282	389	403	157	161	148	168	262	286	151	151	132	132	324	324	149	149	329	329	119	119	188	190
AR09.G61	263	269	302	304	385	409	149	157	140	188	190	318	149	151	132	132	324	324	149	149	329	329	119	119	188	190
AR09.G63	265	269	282	300	403	403	161	167	184	184	318	342	149	151	132	132	324	324	141	149	329	331	119	119	188	190
AR09.G64	267	269	296	322	381	403	167	169	158	196	266	326	149	149	134	138	324	324	149	149	329	329	119	119	188	190
AR09.G65	263	265	298	318	373	393	157	169	150	170	318	326	149	151	132	132	302	324	149	149	329	331	119	125	188	190
AR09.G66	267	267	282	304	373	385	157	161	144	172	246	246	149	151	132	132	324	324	149	149	329	331	119	121	188	190
AR09.G67	263	269	300	306	401	403	161	171	144	154	286	318	149	151	132	132	324	326	149	149	329	331	119	121	188	190
AR09.G73	265	267	283	296	389	395	161	167	172	208	322	350	149	149	132	138	316	324	149	149	329	329	119	121	188	190
AR09.G74	267	269	296	322	381	403	167	169	158	196	266	326	149	149	134	138	324	324	149	149	329	329	119	119	188	188
AR09.G75	263	269	282	296	403	409	165	167	160	198	282	306	149	151	132	132	324	328	141	149	331	333	119	119	188	190
PO09.G38	267	269	282	296	381	389	157	161	148	152	290	294	151	151	132	138	324	324	149	149	329	331	119	119	188	190
PO09.G39	241	265	282	282	387	389	149	173	162	190	310	338	151	151	132	138	324	324	149	149	329	331	119	121	188	190
PO09.G40	265	267	0	0	373	397	161	161	138	160	298	322	151	151	132	138	324	324	149	149	329	329	119	119	188	190
PO09.G58	265	269	282	282	381	393	157	157	148	220	250	302	151	151	138	138	324	324	149	149	329	331	119	125	188	188
PO09.G59	241	267	296	300	373	385	167	169	174	178	286	318	149	151	132	132	324	324	149	149	329	329	119	125	188	188
VI09.G41	241	267	282	282	385	385	161	171	172	180	294	302	149	151	132	132	324	326	141	149	329	331	119	119	188	188
VI09.G42	265	265	300	302	389	389	149	161	140	172	262	262	149	151	132	138	324	324	149	149	329	329	119	119	188	188
VI09.G44	267	273	296	304	381	393	161	169	144	204	302	318	149	149	132	132	324	324	149	149	329	331	119	125	188	188
VI09.G45	267	267	291	296	373	401	157	161	176	208	318	338	149	149	132	138	324	326	149	149	329	329	125	125	188	190
VI09.G46	267	269	290	300	381	381	149	171	148	172	278	282	149	149	124	132	324	324	149	149	329	329	119	119	188	190
VI09.G52	265	265	296	296	385	385	157	167	162	174	302	322	151	151	132	132	318	324	149	149	329	329	119	121	188	188
VI09.G53	265	265	282	300	373	373	165	173	136	170	246	354	149	151	132	132	316	324	149	149	329	331	119	125	188	190
VI09.G54	263	267	283	290	387	397	161	173	182	192	306	318	149	151	132	132	324	326	149	149	329	329	119	119	188	188
VI09.G55	0	0	282	300	393	399	157	171	142	200	302	318	149	151	0	0	0	0	0	0	329	329	119	119	188	190
VI09.G56	269	269	296	300	387	397	149	161	172	208	258	302	149	151	134	138	324	324	149	149	329	331	119	121	188	188
VI09.G57	267	267	290	296	385	409	157	157	160	168	278	302	149	151	132	134	318	324	149	149	329	331	119	119	188	190
VI09.G68	267	275	282	304	385	401	167	169	158	164	322	326	149	151	132	138	324	324	149	149	329	329	119	119	188	188
VI09.G70	267	269	284	300	373	373	157	161	154	186	290	318	149	149	132	132	324	324	149	149	329	329	119	121	188	190
VI09.G71	269	269	282	300	393	411	161	171	148	184	298	302	149	151	132	132	324	324	149	149	329	331	119	121	188	190
VI09.G62	265	269	282	284	381	381	169	169	154	162	278	302	149	151	132	132	324	324	149	149	329	329	119	119	188	188
AR10.G105	267	269	282	300	373	391	157	167	168	178	306	342	151	151	132	132	302	324	149	149	329	331	119	119	188	190
AR10.G110	267	267	283	300	385	397	157	157	168	210	250	314	149	149	132	132	324	324	149	149	329	331	119	125	190	190
AR10.G119	265	267	283	300	385	397	157	157	168	210	250	314	149	149	132	132	324	324	149	149	329	331	119	125	190	190
AR10.G84	263	267	282	296	381	403	157	167	158	196	314	326	149	151	132	138	324	326	149	149	329	329	119	121	190	190
AR10.G85	241	251	282	282	389	393	157	157	158	208	314	346	141	141	132	132	324	324	149	149	329	331	119	119	188	190
AR10.G93	241	269	282	282	373	389	167	175	168	188	290	314	149	151	132	132	316	324	149	149	329	329	119	121	188	188
AR10.G95	265	265	282	306	381	405	157	167	138	172	282	322	149	151	132	132	324	324	149	149	329	329	119	119	188	190
AR10.G96	241	267	282	282	373	375	149	183	180	200	302	306	151	151	132	138	324	324	149	149	329	331	119	119	188	188
AR10.G100	241	269	296	300	401	409	161	161	160	204	310	330	149	149	132	138	324	324	149	149	329	331	119	125	188	188
AR10.G101	263	269	282	282	381	389	157	167	132	176	326	338	149	151	132	132	324	324	149	149	329	329	119	119	188	190
AR10.G102	269	269	282	296	393	393	171	173	144	188	254	322	149	151	132	132	324	324	149	149	329	329	119	121	190	190
AR10.G103	263	267	300	300	393	397	161	167	136	212	242	302	149	149	132	138	316	324	149	149	329	329	119	125	188	190
AR10.G104	267	273	282	300	373	409	157	171	128	162	306	310	149	151	132	132	316	324	149	149	329	329	119	125	188	188
AR10.G106	267	267	296	302	381	389	161	179	184	194	258	338	149	149	132	132	324	324	149	149	329	329	119	119	188	188
AR10.G107	267	269	282	300	397	405	149	161	138	178	318	346	151	151	128	132	324	324	141	149	329	331	119	119	188	188
AR10.G108	265	267	282	296	389	405	157	169	208	208	326	354	149	149	132	132	324	324	141	149	329	331	119	119	188	188
AR10.G126	267	269	282	282	385	401	157	169	148	188	286	290	149	149	132	132	324	324	149	149	329	329	119	119	188	188
AR10.G99	267	273	282	306	385	411	167	171	140	192	310	358	149	151	132	132	302	324	149	149	329	329	119	125	188	190
PO10.G111	265	267	282	282	385	395	159	161	144	160	250	302	149	149	132	133	324	324	149	149	329	329	119	119	190	190
PO10.G80	263	269	282	300	385	409	161	169	144	176	290	322	149	149	132	132	316	324	149	149	329	331	119	119	190	190
PO10.G81	267	269	282	296	373	401	161	167	144	184	306	318	149	151	132	132	324	324	149	149	329	329	119	125	188	188
PO10.G82	267	267	282	297	397	401	161	175	160	174	302	314	151	151	132	132	316	324	149	149	329	329	119	121	188	190
PO10.G83	267	267	282	300	385	385	157	167	144	204	226	274	147	149	132	132	324	324	149	149	329	329	119	119	188	190
PO10.G120	263	267	282	290	373	413	161	161	162	178	310	326	149	149	132	138	324	324	149	149	329	331	119	119	190	190
PO10.G121	269	269	296	300	373	381	0	0	136	168	302	318	151	151	132	138	324	324	149	149	329	329	119	119	190	190
PO10.G122	267	269	282	282	387	403	157	161	178	182	302	314	149	149	132	138	324	324	141	149	329	331	119	119	190	190
PO10.G124	267	269	282	282	373	403	161	173	192	212	302	326	151	151	132	132	316	324	149	149	329	331	119	119	190	190
PO10.G125	267	267	282	282	385	405	149	173	154	154	330	338	151	151	132	138	324	324	149	149	331	331	119	125	188	188
PO10.G128	241	265	282	282	389	389	167	175	168	182	302	314	151	151	132	132	324	324	149	149	329	331	119	119	188	190
PO10.G76	267	269	296	326	381	401	161	173	148	184	286	322	149	149	132	138	324	324	149	149	329	331	119	123	190	190
PO10.G77	241	275	282	284	381	385	161	179	152	174	310	318	149	149	132	138	324	326	149	149	331	331	119	119	188	190
PO10.G78	263	267	282	306	373	389	167	167	150	192	258	318	149	149	132	132	324	324	141	149	329	329	119	119	190	190
PO10.G79	265	269	296	300	385	403	157	161	162	164	282	302	149	149	132	138	324	324	149	149	329	329	119	121	188	188
PO10.G86	263	265	282	296	387	393	157	171	184	200	326	330	149	149	132	146	324	326	149	149	329	329	119	125	188	188
PO10.G87	265	269	282	296	373	381	161	179	150	192	250	254	149	151	138	140	324	324	149	149	329	329	119	121	190	190
PO10.G88	263	265	282	306	385	403	167	175	170	200	258	322	141	149	132	132	324	324	149	149	329	329	119	119	188	190
PO10.G89	265	269	296	300	381	403	157	161	174	184	254	254	149	151	132	138	324	324	149	149	329	329	119	119	188	190
PO10.G90	267	267	282	298	383	403	157	159	164	200	274	338	149	151	132	132	324	324	149	153	329	329	119	119	188	190
PO10.G91	267	269	282	296	383	397	161	163	148	170	278	338	149	151	132	132	324	324	149	149	329	331	119	119	188	190
PO10.G92	265	265	282	296	379	379	157	167	170	220	226	330	149	151	132	132	324	324	149	149	329	331	119	121	188	190
PO10.G97	265	273	296	302	405	409	157	175	140	164	298	330	149	151	132	132	324	324	149	149	329	329	119	123	188	188
PO10.G98	269	269	282	282	385	389	157	167	148	162	302	314	149	149	132	138	318	326	149	149	329	329	119	121	188	190
VI10.G109	265	267	282	304	383	405	149	161	150	184	282	298	149	151	132	138	324	326	149	149	329	329	119	119	188	194
VI10.G127	263	269	282	300	389	393	157	173	162	170	254	334	151	151	134	138	318	324	149	149	331	331	119	119	188	188
AR11.G144	263	265	282	296	373	389	157	167	142	204	310	350	141	151	0	0	324	324	149	149	329	329	119	121	188	190
AR11.G145	265	269	282	290	373	401	159	173	152	184	282	298	141	149	0	0	324	324	141	149	329	329	0	0	188	190
AR11.G147	241	267	290	300	385	405			144	160	0	0	0	0	0	0	324	324	149	153	329	329	119	125	190	190
AR11.G148	265	267	282	282	379	393	157	161	144	152	0	0	0	0	0	0	324	324	149	153	329	329	119	119	188	190
AR11.G156	263	263	282	282	373	381	157	171	168	172	190	314	149	149	138	138	316	324	149	149	329	331	119	119	190	190
AR11.G157	251	255	281	282	385	389	157	167	152	170	286	334	149	151	132	138	324	324	149	149	329	331	119	125	188	188
AR11.G159	265	267	282	283	389	409	157	171	154	180	254	334	149	151	132	132	324	324	149	149	329	331	119	119	188	188
AR11.G160	269	275	281	282	373	373	157	161	156	158	302	310	149	151	132	138	324	324	149	149	329	329	119	119	188	190
AR11.G184	265	267	282	300	381	401	149	157	174	192	262	314	149	151	132	138	324	324	141	149	329	329	119	119	188	188
AR11.G191	265	265	282	282	373	381	161	169	138	204	326	338	151	151	132	132	318	324	149	153	329	329	119	121	188	188
AR11.G192	257	269	282	296	373	381	149	161	168	172	330	334	149	151	132	138	324	324	149	153	329	331	119	119	188	188
AR11.G193	267	267	296	302	381	409	157	167	148	166	310	314	149	151	132	134	324	324	149	149	329	331	119	119	188	188
AR11.G194	263	267	284	306	373	401	149	169	196	200	334	342	149	149	132	132	302	318	141	153	329	329	119	119	188	188
AR11.G195	269	269	290	300	397	397	157	165	156	174	302	302	149	151	132	132	324	324	149	149	329	329	119	121	188	188
AR11.G196	263	267	300	306	373	401	157	171	152	192	254	310	149	151	132	132	324	324	149	149	329	329	119	119	188	190
PO11.G131	259	269	282	290	401	401	157	173	142	184	302	326	149	149	132	132	324	324	149	149	329	331	119	119	188	188
PO11.G132	267	267	282	300	389	397	167	173	148	190	282	294	149	151	134	138	324	324	149	149	329	331	119	119	188	190
PO11.G133	265	265	282	296	381	383	149	171	184	188	298	306	149	151	132	132	324	324	149	149	329	329	119	121	188	190
PO11.G134	265	269	296	300	381	381	173	173	164	214	302	342	149	151	138	138	302	324	149	149	329	329	119	123	188	188
PO11.G135	241	265	282	282	401	405	149	157	188	216	282	334	151	151	134	138	324	324	149	149	329	329	119	123	190	190
PO11.G138	267	267	282	282	381	401	161	175	186	220	278	318	149	151	132	138	302	324	149	149	329	329	119	119	188	190
PO11.G150	267	273	282	282	401	403	157	169	156	188	290	322	151	151	0	0	324	324	149	149	329	329	119	119	188	190
PO11.G151	269	269	282	296	385	387	149	169	160	164	294	326	149	149	0	0	324	324	149	149	331	333	119	119	188	188
PO11.G154	269	269	282	282	381	381	157	173	154	174	290	330	149	151	132	138	324	324	149	149	329	329	119	121	188	188
PO11.G167	265	273	282	282	377	401	171	171	166	192	318	322	149	149	132	138	324	324	149	149	331	333	121	125	188	190
PO11.G168	265	269	282	304	381	389	167	173	158	192	314	354	149	149	132	132	324	324	141	149	329	329	119	119	188	190
PO11.G169	269	269	282	300	373	385	161	167	154	158	318	334	149	151	132	132	324	324	149	149	329	329	119	119	188	188
PO11.G197	267	267	282	296	381	401	157	167	140	184	258	318	149	151	132	132	302	324	149	149	329	331	119	121	188	188
PO11.G198	265	269	282	282	373	389	161	161	176	200	326	330	149	149	132	138	324	324	149	149	329	329	119	119	188	190
PO11.G199	265	275	282	282	381	403	161	167	152	208	250	322	149	149	132	138	324	324	149	149	329	331	119	119	188	190
PO11.G200	265	267	282	290	383	409	157	171	150	164	330	342	149	151	132	132	324	324	149	149	329	329	119	119	188	190
PO11.G201	241	267	282	296	397	401	157	163	140	154	306	318	149	149	136	138	324	324	149	149	329	329	119	121	188	188
VI11.G171	267	267	282	300	385	397	149	169	156	184	226	274	151	151	132	132	318	324	149	149	329	329	119	121	188	188
VI11.G172	267	267	281	296	395	401	157	163	188	204	246	350	141	151	138	138	324	326	149	149	329	329	119	119	188	190
VI11.G173	267	269	282	296	381	381	157	171	134	168	314	322	149	149	132	132	324	324	141	149	329	329	119	119	190	190
VI11.G174	267	267	295	296	389	403	161	173	152	152	274	314	147	151	132	132	316	324	141	149	329	331	119	119	188	190
VI11.G175	265	273	282	282	373	401	157	161	150	172	282	310	149	149	132	138	324	324	149	153	329	329	119	125	188	188
VI11.G176	265	267	282	304	387	399	167	173	142	156	254	330	151	151	132	138	318	324	141	149	329	329	119	119	188	190
VI11.G177	259	269	283	323	373	393	165	177	152	184	242	286	149	151	132	138	324	324	149	149	329	331	119	119	188	190
VI11.G178	267	267	282	300	381	405	149	165	140	168	322	338	149	149	132	134	324	324	149	153	329	329	119	121	188	190
VI11.G136	263	269	282	282	383	387	167	171	138	152	294	334	141	149	132	133	318	324	149	149	329	329	119	119	190	190
VI11.G137	267	267	282	290	385	387	157	161	158	164	286	354	149	151	132	134	324	324	149	149	329	331	119	121	188	188
VI11.G139	263	269	282	298	373	379	157	171	168	172	330	346	149	151	132	132	316	324	149	149	329	329	119	121	190	190
VI11.G140	259	265	282	282	389	397	163	171	142	170	278	298	149	151	132	134	324	324	149	149	329	329	119	119	190	190
VI11.G141	241	269	282	283	395	405	157	161	156	180	306	342	149	149	132	132	316	324	149	149	329	331	121	125	188	188
VI11.G142	273	273	282	282	389	391	149	175	162	196	294	306	149	149	132	132	318	318	141	149	331	331	119	119	190	190
VI11.G143	241	267	282	306	401	405	161	167	138	168	294	310	151	153	132	138	324	324	149	149	329	329	0	0	188	188
VI11.G155	241	257	282	296	389	405	149	169	140	158	258	298	149	151	132	132	324	324	149	149	329	329	119	119	194	194
VI11.G161	269	273	282	290	389	389	157	161	176	188	318	342	149	151	132	132	324	324	149	149	329	331	119	125	188	190
VI11.G162	265	267	282	282	381	403	149	157	150	184	250	306	149	149	132	132	316	324	141	149	329	329	119	119	188	188
VI11.G163	263	269	296	296	381	389	157	175	154	184	310	318	149	149	132	132	324	324	149	149	329	329	119	121	188	188
VI11.G164	265	273	282	282	381	385	161	161	152	188	326	342	151	151	132	138	324	324	149	149	329	329	119	119	188	190
VI11.G165	265	267	281	282	373	407	157	167	184	184	318	330	151	151	132	138	0	0	141	149	0	0	0	0	190	190
VI11.G170	241	269	282	306	373	393	149	169	208	212	306	318	149	151	132	138	324	324	149	149	329	329	119	123	188	190
VI11.G182	263	273	283	298	381	389	157	169	170	176	258	350	151	151	134	134	324	324	149	149	329	331	119	119	188	190
VI11.G183	265	267	282	282	373	407	171	179	184	208	298	334	149	151	130	138	324	324	149	149	331	333	119	119	188	188
VI11.G185	259	267	0	0	0	0	149	167	170	186	294	326	149	151	138	138	324	324	149	149	329	329	119	123	188	190
VI11.G186	263	269	283	328	385	413	167	167	156	158	298	326	149	151	132	132	318	324	149	149	329	329	119	119	188	190
VI11.G187	269	269	282	282	0	0	161	177	136	192	282	306	149	149	132	132	324	324	141	149	329	331	119	119	188	190
VI11.G188	265	267	283	296	381	387	161	167	158	162	250	334	149	151	132	132	316	324	149	149	331	331	119	119	188	188
VI11.G189	263	273	282	323	373	393	157	171	166	192	254	318	149	149	138	138	324	330	149	153	329	329	119	127	188	190
OFFSPRING	Hgu-USC5		Hgu-USC6		Hgu-USC7		Hgu-USC8		Hgut4		Hgut6
B1.01	269	275	282	304	381	385	161	169	150	158	250	326
B1.02	269	275	282	304	373	385	161	167	164	192	254	326
B1.03	265	275	296	304	381	385	161	169	158	192	250	326
B1.04	265	275	296	304	373	385	161	167	150	164	254	322
B1.05	269	275	282	296	381	401	161	169	158	192	250	322
B1.06	269	275	282	282	373	401	161	169	150	158	250	322
B1.07	267	269	282	304	373	401	161	169	150	158	254	322
B1.08	265	275	282	296	381	401	161	167	164	192	250	322
B1.09	267	269	282	296	381	385	161	167	164	192	250	326
B1.10	265	275	282	296	373	401	161	169	158	192	250	326
B1.11	269	275	282	282	373	385	161	167	150	164	254	322
B1.12	265	275	296	304	373	401	161	167	150	164	254	326
B1.13	267	269	296	304	373	401	0	0	164	192	254	322
B1.14	269	275	282	296	381	401	161	167	164	192	250	322
B1.15	269	275	282	304	373	401	161	167	150	164	250	326
B1.16	267	269	282	282	373	385	161	169	158	192	254	326
B1.17	267	269	282	282	373	401	161	167	150	164	254	322
B1.18	267	269	282	304	373	385	161	169	150	158	250	326
B1.19	269	275	282	296	381	401	161	167	158	192	250	326
B1.20	269	275	282	304	381	385	161	167	164	192	254	326
B1.21	265	267	282	296	381	401	161	167	150	164	250	322
B1.22	265	267	282	304	373	385	161	169	158	192	254	322
B1.23	265	275	282	304	373	401	161	169	158	192	250	322
B1.24	265	267	282	282	381	401	161	167	150	164	254	322
B1.25	265	267	296	304	381	401	161	169	158	192	250	322
B1.26	267	269	282	282	381	401	161	169	150	158	254	326
B1.27	269	275	282	296	373	401	161	169	150	158	0	0
B1.28	265	275	282	296	373	401	161	169	150	158	250	322
B1.29	267	269	282	304	373	385	161	169	158	192	254	326
B1.30	265	267	282	304	381	385	161	167	150	164	254	326
B2.01	267	267	296	300	385	401	161	167	184	204	226	318
B2.02	267	267	282	282	385	401	157	161	144	144	226	306
B2.03	267	267	282	300	373	373	161	167	184	204	226	318
B2.04	267	269	296	300	401	401	157	161	144	184	274	318
B2.05	267	267	282	282	385	401	161	167	184	204	274	306
B2.06	267	269	282	300	401	401	161	167	184	204	274	306
B2.07	267	269	296	300	373	373	157	161	144	184	274	306
B2.08	267	267	282	300	0	0	161	167	144	204	274	318
B2.09	267	269	282	282	385	401	167	167	144	204	274	306
B2.10	267	269	282	296	401	401	161	167	184	204	226	306
B2.11	267	267	282	282	373	385	161	167	184	204	274	318
B2.12	267	267	282	282	373	385	161	167	144	184	274	306
B2.13	267	267	282	300	373	385	167	167	144	204	274	318
B2.14	267	269	282	282	373	373	157	161	144	184	274	306
B2.15	267	269	282	296	373	373	157	161	144	184	274	318
B2.16	267	269	282	296	385	401	167	167	144	144	274	306
B2.17	267	269	282	282	401	401	161	167	184	204	274	318
B2.18	267	269	282	300	401	401	161	167	144	204	226	318
B2.19	267	269	282	300	373	385	161	167	144	204	274	306
B2.20	267	269	282	296	373	373	161	167	184	204	226	322
B2.21	267	269	282	282	401	401	157	161	144	144	274	318
B2.22	267	267	296	300	373	385	157	161	144	144	226	318
B2.23	267	267	296	300	401	401	161	167	184	204	226	318
B2.24	267	267	282	296	401	401	157	167	144	184	226	306
B2.25	267	269	282	282	373	385	157	167	144	144	226	318
B2.26	267	267	296	300	385	401	157	161	144	204	0	0
B2.27	267	267	296	300	373	373	161	167	144	204	226	318
B2.28	267	269	296	300	385	401	157	167	144	184	274	306
B2.29	267	267	296	300	373	373	157	161	144	144	274	306
B2.30	267	267	296	300	401	401	157	161	144	144	226	318
B3.01	265	269	296	300	383	403	157	161	162	170	302	338
B3.02	265	267	296	300	383	403	157	163	148	162	302	338
B3.03	265	267	296	296	383	403	157	161	162	170	278	282
B3.04	265	269	296	300	385	397	161	161	162	170	302	338
B3.05	269	269	296	300	397	403	161	161	162	170	282	338
B3.06	265	267	282	296	397	403	157	161	162	170	278	282
B3.07	269	269	282	296	397	403	157	163	148	162	0	0
B3.08	269	269	282	296	397	403	161	161	164	170	302	338
B3.09	269	269	296	300	397	403	157	161	162	170	282	338
B3.10	267	269	296	296	383	403	161	161	164	170	278	302
B3.11	265	269	296	296	397	403	157	161	164	170	278	282
B3.12	267	269	282	296	397	403	157	163	148	162	278	282
B3.13	267	269	282	300	383	385	161	163	148	164	282	338
B3.14	265	267	282	300	397	403	161	161	162	170	278	282
B3.15	265	269	296	300	397	403	157	163	148	162	278	302
B3.16	265	269	296	296	397	403	161	161	164	170	282	338
B3.17	265	267	282	300	383	403	161	163	148	164	282	338
B3.18	265	267	282	296	397	403	157	161	164	170	0	0
B3.19	267	269	282	296	397	403	161	161	162	170	302	338
B3.20	269	269	296	300	383	403	161	161	162	170	0	0
B3.21	265	267	296	296	383	403	157	161	164	170	278	302
B3.22	269	269	296	296	385	397	157	161	162	170	302	338
B3.23	269	269	282	296	385	397	161	161	164	170	302	342
B3.24	269	269	296	300	383	385	161	163	148	162	282	338
B3.25	265	267	296	296	383	385	157	163	148	162	278	302
B3.26	265	269	282	296	383	403	157	161	164	170	302	338
B3.27	265	269	282	296	383	403	157	161	162	170	282	338
B3.28	265	267	296	296	397	403	157	161	164	170	278	282
B3.29	267	269	296	300	383	385	157	163	148	162	0	0
B3.30	265	269	282	300	383	385	161	161	164	170	278	302
B4.01	265	269	282	296	385	405	167	175	140	162	298	302
B4.02	269	273	282	302	385	409	167	175	140	148	314	330
B5.01	267	273	0	0	0	0	157	171	128	180	310	334
B5.02	267	267	282	282	373	409	171	171	162	180	254	306
B5.03	265	273	282	300	373	389	157	175	154	162	254	306
B5.04	267	273	283	300	373	409	171	171	128	154	254	306
B5.05	265	273	282	283	389	409	157	171	128	180	0	0
B5.06	267	273	282	300	389	409	171	171	162	180	306	334
B5.07	267	267	282	282	373	409	157	175	128	154	0	0
B5.08	267	273	282	282	409	409	157	175	128	154	254	306
B5.09	267	273	282	282	409	409	0	0	128	154	310	334
B5.10	265	273	282	300	389	409	157	171	128	180	0	0
B5.11	267	273	282	283	373	389	157	171	128	180	310	334
B5.12	267	273	282	300	389	409	157	175	154	162	254	310
B5.13	265	273	282	300	373	409	157	175	154	162	310	334
B5.14	267	267	282	300	389	409	157	171	128	180	310	334
B5.15	267	273	282	283	373	389	171	171	128	180	254	306
B5.16	265	273	283	300	373	389	0	0	154	162	254	254
B5.17	267	273	283	300	373	409	0	0	154	162	0	0
B5.18	265	273	283	300	373	389	171	171	162	180	254	306
B5.19	265	267	282	283	409	409	171	171	162	180	0	0
B5.20	267	267	282	283	409	409	157	175	128	154	254	310
B5.21	265	267	283	300	389	409	157	171	162	180	0	0
B5.22	265	267	282	300	389	409	171	171	162	180	254	310
B5.23	265	273	283	300	373	409	157	175	154	162	254	306
B5.24	267	267	282	282	373	389	157	171	128	180	0	0
B5.25	265	273	283	300	373	409	157	171	128	180	254	310
B5.26	267	267	282	300	373	389	171	171	162	180	254	310
B5.27	267	273	282	300	389	409	171	171	128	180	310	334
B6.01	263	267	282	304	397	405	149	161	184	192	282	310
B6.02	263	267	282	304	389	405	161	161	184	192	282	310
B6.03	263	265	282	282	383	397	149	161	150	192	282	282
B6.04	265	267	282	304	383	397	149	161	184	192	282	310
B6.05	263	265	282	304	389	405	161	161	150	192	282	282
B6.06	263	265	282	304	383	389	149	161	184	192	282	310
B6.07	267	267	282	304	383	397	161	161	150	184	298	310
B6.08	263	267	0	0	389	405	149	161	184	192	298	310
B6.09	263	267	282	282	397	405	149	161	184	192	0	0
B6.10	263	265	282	282	389	405	161	161	184	192	282	282
B6.11	265	267	282	282	397	405	149	161	150	192	0	0
B6.12	265	267	282	304	397	405	149	161	184	192	0	0
B6.13	267	267	0	0	389	405	149	161	184	192	298	346
B6.14	267	267	282	304	383	389	161	161	150	192	282	310
B6.15	263	265	282	304	383	397	161	161	150	192	282	282
B6.16	265	267	282	304	383	397	149	161	184	184	0	0
B6.17	263	267	282	282	397	405	149	161	150	184	0	0
B6.18	267	267	282	282	389	405	161	161	150	192	298	346
B6.19	263	267	282	282	383	397	161	161	150	184	298	310
B6.20	263	267	282	282	389	405	149	161	184	184	298	346
B6.21	263	267	282	304	383	389	161	161	150	184	298	310
B6.22	267	267	282	282	397	405	161	161	150	184	282	310
B6.23	263	265	282	282	397	405	149	161	184	184	0	0
B6.24	263	265	282	304	389	405	161	161	184	184	298	346
B6.25	265	267	282	304	383	389	161	161	150	184	298	310
B6.26	263	265	282	282	383	397	161	161	184	192	298	310
B6.27	267	267	282	304	397	405	149	161	150	192	0	0
B6.28	267	267	282	282	389	405	149	161	184	184	0	0
B6.29	267	267	282	282	383	397	149	161	184	192	0	0
B6.30	267	267	282	304	389	405	149	161	184	184	298	346
B7.01	267	267	282	300	385	401	161	167	144	204	0	0
B7.02	267	269	296	300	385	401	157	161	144	144	226	306
B7.03	267	269	282	282	385	401	157	161	144	184	226	306
B7.04	267	269	282	282	373	385	161	167	144	204	226	306
B7.05	267	267	296	300	385	401	161	167	144	204	226	318
B7.06	267	269	282	282	0	0	157	167	144	144	0	0
B7.07	267	267	296	300	373	373	161	167	184	204	226	318
B7.08	267	269	282	282	385	401	161	167	184	204	274	306
B7.09	267	269	296	300	401	401	167	167	144	204	226	306
B7.10	267	269	282	300	401	401	157	161	144	184	226	306
B7.11	267	269	282	296	385	401	167	167	144	204	226	306
B7.12	267	269	282	282	401	401	161	167	184	204	274	318
B7.13	267	267	296	300	401	401	167	167	184	204	274	318
B7.14	0	0	0	0	0	0	161	167	0	0	274	306
B7.15	267	269	296	300	401	401	157	161	144	144	274	322
B7.16	267	269	282	296	373	385	161	167	184	204	274	318
B7.17	267	267	296	300	373	385	161	167	184	208	274	306
B7.18	267	269	0	0	385	401	161	167	184	204	274	306
B7.19	267	267	0	0	373	385	161	167	144	204	226	306
B7.20	267	267	0	0	385	401	167	167	188	204	226	318
B7.21	267	269	0	0	0	0	0	0	144	204	274	306
B7.22	267	267	296	300	373	373	157	167	144	144	274	318
B7.23	267	267	282	296	385	401	161	167	184	204	0	0
B7.24	267	267	282	300	385	401	161	167	144	184	274	318
B7.25	267	267	296	300	401	401	161	167	184	204	0	0
B7.26	267	267	0	0	373	385	157	161	144	184	274	306
B7.27	267	267	282	300	401	401	161	167	144	204	274	318
B7.28	267	269	282	282	385	401	157	161	144	184	0	0
B7.29	267	269	282	282	385	401	157	161	144	184	274	306
B7.30	267	269	282	282	373	385	157	161	144	184	274	306
B8.01	263	267	282	296	391	403	157	165	168	198	306	342
B8.02	263	269	296	300	391	403	167	167	160	178	0	0
B8.03	263	269	282	282	391	409	157	167	160	168	306	306
B8.04	263	269	296	300	373	403	167	167	160	178	282	306
B8.05	269	269	282	300	373	409	165	167	168	198	0	0
B8.06	263	267	282	296	373	403	167	167	160	168	306	306
B8.07	269	269	296	300	391	409	167	167	160	178	306	342
B8.08	263	269	282	296	391	403	167	167	160	178	282	306
B8.09	269	269	282	300	391	403	167	167	168	198	306	306
B8.10	263	267	282	282	391	403	167	167	160	168	306	342
B8.11	263	269	282	282	373	403	157	165	178	198	0	0
B8.12	263	267	282	282	391	403	167	167	160	168	306	306
B8.13	267	269	282	282	391	409	157	165	168	198	282	306
B8.14	263	269	296	300	391	403	157	165	178	198	306	342
B8.15	263	267	282	282	373	409	157	167	160	178	0	0
B8.16	263	267	0	0	391	409	167	167	160	178	282	342
B8.17	269	269	282	296	373	403	157	165	168	198	306	342
B8.18	269	269	282	282	373	403	157	167	160	178	282	306
B8.19	263	269	282	282	373	403	167	167	160	168	306	306
B8.20	263	269	282	296	391	409	157	165	168	198	282	306
B8.21	269	269	282	300	391	409	157	167	178	198	282	342
B8.22	267	269	282	282	373	409	157	165	178	198	0	0
B8.23	263	267	296	300	373	403	157	165	160	178	282	306
B8.24	267	269	282	282	373	409	165	167	178	198	282	342
B9.01	269	273	282	302	389	409	167	175	140	148	302	330
B9.02	265	269	282	296	389	409	157	157	162	164	298	302
B9.03	265	269	282	302	389	405	157	167	162	164	302	330
B9.04	269	273	282	302	389	405	157	157	140	148	298	314
B9.05	265	269	282	296	389	405	157	157	140	162	314	330
B9.06	269	273	282	296	385	405	157	167	162	164	314	330
B9.07	265	269	282	296	385	405	167	167	162	164	302	330
B9.08	269	273	282	302	385	409	157	167	148	164	298	314
B9.09	265	269	282	302	389	409	157	157	148	164	314	330
B9.10	265	269	282	302	389	409	167	167	140	162	298	314
B9.11	269	273	282	296	389	409	157	157	162	164	314	330
B9.12	265	269	282	296	385	409	157	157	148	164	302	330
B9.13	269	273	282	296	389	405	157	157	140	162	302	330
B9.14	265	269	282	296	385	409	157	167	162	164	302	330
B9.15	265	269	282	302	385	409	157	157	148	164	298	314
B9.16	265	269	282	302	385	405	157	167	148	164	314	330
B9.17	265	269	282	302	389	409	157	157	148	164	314	330
B9.18	269	273	282	296	385	405	157	167	162	164	314	330
B9.19	269	273	282	302	385	409	157	157	140	148	298	302
B9.20	269	273	282	296	385	405	167	167	140	148	298	314
B9.21	269	273	282	302	389	405	157	157	148	164	298	314
B9.22	269	273	282	296	389	405	157	167	162	164	302	330
B9.23	265	269	282	296	385	405	167	167	140	162	298	314
B9.24	269	273	282	302	389	405	157	157	140	162	298	314
B9.25	265	269			385	405	167	167	140	162	302	330
B9.26	269	273	282	302	389	405	167	167	140	162	302	330
B9.27	269	273	282	302	389	409	157	167	148	164	298	314
B9.28	269	273	282	302	385	409	157	167	140	162	298	302
B9.29	265	269	282	296	389	409	157	167	148	164	298	302
B9.30	269	273	282	302	389	409	157	167	148	164	0	0
B10.01	259	269	300	300	385	397	173	173	166	192	310	342
B10.02	0	0	0	0	0	0	157	173	0	0	310	342
B10.03	265	269	0	0	381	385	173	173	166	192	338	342
B10.04	265	269	282	300	381	381	157	173	148	192	314	338
B10.05	259	269	282	300	385	397	171	173	166	188	338	342
B10.06	259	269	282	300	381	381	157	171	148	188	310	314
B10.07	265	269	282	300	385	397	157	173	148	192	310	314
B10.08	259	269	300	300	381	381	157	173	148	188	310	342
B10.09	259	269	300	300	381	397	173	173	166	192	338	342
B10.10	265	269	282	300	381	381	157	173	148	188	310	342
B10.11	0	0	0	0	0	0	157	171	0	0	338	342
B10.12	259	269	282	300	381	381	157	171	148	188	310	342
B10.13	265	269	282	282	381	381	157	173	148	192	310	314
B10.14	265	269	300	300	381	397	157	171	148	192	314	338
B10.15	265	269	282	300	381	381	173	173	166	192	338	342
B10.16	259	269	282	300	385	397	171	173	166	188	314	338
B10.17	259	269	300	300	381	385	157	171	148	192	338	342
B10.18	259	269	282	282	381	381	157	173	148	192	310	314
B10.19	0	0	0	0	0	0	157	173	0	0	0	0
B10.20	265	269	282	300	381	381	171	173	166	192	310	314
B10.21	265	269	282	282	381	397	171	173	166	192	314	338
B10.22	259	269	282	282	385	397	171	173	166	192	338	342
B10.23	259	269	282	282	385	397	173	173	166	188	338	342
B10.24	265	269	282	300	381	381	173	173	166	188	310	314
B10.25	265	269	282	300	381	381	171	173	166	188	310	314
B10.26	265	269	300	300	381	397	157	173	148	192	338	342
B10.27	0	0	0	0	0	0	171	173	0	0	338	342
B10.28	259	269	282	282	385	397	157	171	148	188	310	314
B10.29	265	269	300	300	381	397	157	173	148	192	338	342
B10.30	265	269	282	300	385	397	171	171	166	192	0	0
B11.01	265	273	282	300	373	409	157	157	138	154	270	338
B11.02	265	273	282	296	375	407	157	163	148	154	310	330
B11.03	265	273	282	300	375	407	157	173	138	154	270	310
B11.04	0	0	0	0	0	0	157	157	0	0	334	338
B11.05	267	273	282	300	373	375	157	173	148	154	330	338
B11.06	265	273	282	300	373	409	163	173	138	154	330	338
B11.07	267	273	282	300	373	409	157	157	148	154	270	338
B11.08	267	273	282	296	375	407	157	173	138	154	270	338
B11.09	267	273	282	296	373	409	163	173	138	154	270	338
B11.10	265	273	282	296	407	409	157	163	138	154	310	330
B11.11	0	0	0	0	0	0	157	157	148	154	270	338
B11.12	267	273	282	300	373	409	163	173	148	154	330	338
B11.13	265	273	282	296	373	375	157	163	148	154	270	310
B11.14	265	273	282	296	375	407	163	173	138	154	0	0
B11.15	265	273	282	296	373	375	157	157	148	154	310	330
B11.16	267	273	282	296	373	375	163	173	138	154	270	310
B11.17	265	273	282	296	407	409	163	173	138	154	330	338
B11.18	267	273	282	296	373	409	157	157	148	154	310	330
B11.19	267	273	282	300	375	407	157	157	148	154	0	0
B11.20	265	273	282	296	373	375	157	157	138	154	0	0
B11.21	267	273	282	300	407	409	157	157	138	154	0	0
B11.22	267	273	282	300	373	409	0	0	148	154	270	338
B11.23	267	273	282	296	407	409	0	0	138	154	270	338
B11.24	265	273	282	300	407	409	163	173	138	154	310	330
B11.25	267	273	282	296	407	409	157	157	138	154	270	310
B11.26	265	273	282	296	373	409	157	157	138	154	0	0
B11.27	267	273	282	300	407	409	157	163	138	154	270	310
B11.28	267	273	282	296	373	409	157	157	138	154	0	0
B11.29	265	273	282	300	373	409	163	173	148	154	330	338
B12.01	267	269	300	302	377	381	161	161	158	158	318	322
B12.02	267	267	282	300	381	399	0	0	158	164	318	322
B12.03	267	267	300	302	377	399	161	161	158	176	190	322
B12.04	267	267	282	300	377	381	167	167	158	158	190	322
B12.05	267	269	300	302	381	381	161	167	164	176	190	322
B12.06	267	267	282	300	377	399	167	167	158	176	190	322
B12.07	267	269	300	302	381	381	161	167	158	164	318	322
B12.08	267	267	300	302	381	381	161	167	158	164	190	322
B12.09	267	269	282	300	381	381	161	167	158	164	318	322
B12.10	267	269	300	302	377	381	161	161	158	176	318	322
B12.11	267	269	300	302	377	399	161	161	158	176	0	0
B12.12	267	267	282	300	381	381	161	167	164	176	318	322
B12.13	267	269	300	302	377	381	167	167	158	158	190	322
B12.14	267	267	282	300	381	399	161	161	158	176	190	322
B12.15	267	267	282	300	377	381	167	167	158	158	190	322
B12.16	267	267	282	300	377	381	161	167	158	164	318	322
B12.17	267	267	282	300	377	381	167	167	158	158	318	322
B12.18	267	269	300	302	377	399	161	161	158	176	318	322
B12.19	267	269	300	302	377	381	161	167	158	164	190	322
B12.20	267	269	300	302	381	381	161	161	158	176	190	322
B12.21	267	267	282	300	381	381	161	167	158	164	318	322
B12.22	267	269	300	302	381	399	161	161	158	164	318	322
B12.23	267	267	300	302	377	381	161	161	158	164	190	322
B12.24	267	269	282	300	381	399	161	161	158	176	190	322
B12.25	267	267	300	302	377	399	161	167	158	164	318	322
B12.26	267	267	300	302	377	399	161	161	158	164	318	322
B12.27	267	267	300	302	381	381	161	161	158	164	190	322
B12.28	267	269	300	302	381	399	167	167	158	158	318	322
B12.29	267	269	282	300	381	381	167	167	158	164
B12.30	267	269	282	300	377	399	161	161	158	176	190	322
B12.31	267	269	300	302	377	381	167	167	158	158	190	322
B13.01	265	267	282	296	373	385	157	161	160	188	302	326
B13.02	265	265	282	300	373	385	157	159	160	192	250	314
B13.03	265	265	282	296	385	395	157	159	160	188	250	314
B13.04	267	269	282	296	373	395	159	161	160	212	0	0
B13.05	265	267	282	300	373	385	157	161	144	188	302	314
B13.06	265	267	282	300	373	385	159	161	144	212	0	0
B13.07	265	267	282	300	373	395	157	161	160	188	302	326
B13.08	267	269	282	296	385	385	157	161	144	188	250	326
B13.09	265	265	282	296	385	385	157	161	144	188	0	0
B13.10	265	267	282	300	385	395	159	161	160	212	302	314
B13.11	267	269	282	296	373	385	157	159	160	188	250	326
B13.12	265	269	282	296	373	385	159	161	160	212	0	0
B13.13	265	265	282	300	385	395	159	161	160	212	302	314
B13.14	265	269	282	296	373	395	161	161	160	212	250	314
B13.15	265	267	282	300	373	395	157	159	144	188	0	0
B13.16	265	265	282	296	385	385	159	161	144	212	302	314
B13.17	265	267	282	300	385	395	159	161	160	212	302	314
B13.18	265	265	282	300	373	395	157	159	160	188	250	326
B13.19	265	265	282	300	385	395	161	161	144	212	0	0
B13.20	267	269	282	296	373	385	157	161	144	188	0	0
B13.21	267	269	282	296	385	385	161	161	160	212	302	326
B13.22	265	267	282	300	373	395	157	161	160	188	302	314
B13.23	265	265	282	300	373	395	161	161	160	212	302	314
B13.24	267	269	282	296	373	385	157	159	144	188	302	326
B13.25	265	267	282	296	385	385	157	161	144	188	0	0
B13.26	265	267	282	300	373	385	161	161	144	212	302	314
B13.27	265	265	282	300	373	385	157	159	160	188	0	0
B13.28	267	269	282	296	373	395	159	161	160	212	0	0
B13.29	265	269	282	296	373	395	161	161	160	212	302	314
B13.30	265	265	282	296	385	395	157	159	144	188	250	314
B14.01	265	265	282	296	373	409	157	171	164	176	298	338
B14.02	269	273	282	302	373	409	0	0	140	148	330	330
B14.03	269	273	282	302	405	405	0	0	140	176	330	330
B14.04	265	273	282	296	373	409	0	0	140	176	330	338
B14.05	265	273	282	296	373	405	157	171	164	176	330	330
B14.06	265	269	282	296	373	405	157	171	164	176	298	338
B14.07	265	273	282	302	409	409	0	0	140	176	330	338
B14.08	265	269	282	302	373	405	157	171	164	176	330	330
B14.09	269	273	282	302	373	405	0	0	140	148	330	330
B14.10	265	273	282	302	409	409	157	171	164	176	330	338
B14.11	265	273	282	296	373	405	0	0	140	148	0	0
B14.12	265	265	282	296	373	405	0	0	140	148	298	338
B14.13	265	265	282	296	373	405	0	0	140	152	298	338
B14.14	265	273	282	296	405	405	0	0	140	148	330	338
B14.15	265	273	282	302	373	405	0	0	140	176	298	338
B14.16	265	273	282	296	409	409	0	0	140	148	330	338
B14.17	265	273	282	302	373	409	0	0	164	176	330	330
B14.18	265	265	282	302	405	405	0	0	140	148	298	338
B14.19	269	273	282	302	373	405	0	0	140	148	330	330
B14.20	265	269	282	296	373	405	0	0	140	148	330	338
B14.21	265	273	282	296	373	409	157	175	164	176	330	338
B14.22	265	269	282	302	405	405	0	0	140	148	298	330
B14.23	265	273	282	296	373	409	157	175	140	176	298	338
B14.24	265	269	282	296	373	409	157	171	164	176	298	330
B14.25	269	273	282	302	373	409	157	175	148	164	298	330
B14.26	269	273	282	302	373	405	0	0	148	164	298	338
B14.27	265	265	282	302	373	405	0	0	140	148	330	330
B14.28	265	265	282	296	373	409	157	171	164	176	298	330
B14.29	265	269	282	302	373	409	0	0	140	176	298	338
B14.30	265	265	282	302	409	409	0	0	140	176	298	330
B15.01	267	267	282	300	385	401	161	167	184	204	226	306
B15.02	267	269	282	296	373	373	157	161	144	184	226	306
B15.03	267	267	282	282	385	401	157	167	144	144	226	318
B15.04	267	267	282	296	385	401	161	167	144	184	274	306
B15.05	267	267	282	296	373	373	161	167	144	204	226	306
B15.06	267	269	282	300	385	401	157	161	144	184	274	306
B15.07	267	269	282	300	373	373	157	161	144	184	226	318
B15.08	267	267	282	300	373	385	157	161	144	184	226	306
B15.09	267	269	296	300	385	401	157	161	144	144	274	318
B15.10	267	269	282	296	373	385	157	167	144	184	0	0
B15.11	267	269	296	300	385	401	157	161	144	144	226	318
B15.12	267	267	296	300	373	385	157	161	144	144	226	318
B15.13	267	269	282	296	385	401	157	161	144	184	274	318
B15.14	267	269	296	300	373	373	157	161	144	144	226	306
B15.15	267	267	282	296	401	401	161	167	184	204	226	306
B15.16	267	267	296	300	401	401	161	167	184	204	274	318
B15.17	267	269	282	296	385	401	161	167	184	204	274	318
B15.18	267	269	282	282	373	385	0	0	184	204	226	306
B15.19	267	267	282	300	385	401	161	167	144	204	226	306
B15.20	267	267	282	296	385	401	161	167	184	204	274	306
B15.21	267	267	282	296	373	385	161	167	184	204	274	306
B15.22	267	267	282	296	373	373	157	161	144	184	274	306
B15.23	267	267	282	296	385	401	157	161	144	144	226	318
B15.24	267	267	296	300	373	373	157	161	144	184	274	318
B15.25	267	267	296	300	385	401	157	161	144	144	274	318
B15.26	267	269	282	282	373	373	157	161	144	144	274	318
B15.27	267	267	282	282	401	401	157	161	144	144	274	318
B15.28	267	269	282	282	373	385	157	161	144	184	226	318
B15.29	267	269	282	282	373	385	161	167	184	204	226	306
B16.01	269	273	282	282	391	407	0	0	148	176	310	342
B16.02	265	273	282	283	373	391	0	0	148	176	0	0
B16.03	269	273	282	283	373	391	157	167	148	166	0	0
B16.04	269	273	282	282	391	407	0	0	138	176	246	310
B16.05	269	273	282	283	373	381	157	157	148	176	0	0
B16.06	265	273	282	282	373	391	157	167	138	166	0	0
B16.07	265	273	282	282	373	391	0	0	148	176	0	0
B16.08	269	273	282	282	381	407	0	0	148	176	0	0
B16.09	269	273	282	282	373	391	0	0	138	166	0	0
B16.10	265	273	282	283	391	407	0	0	138	166	0	0
B16.11	269	273	282	283	373	391	0	0	138	176	0	0
B18.01	259	269	282	300	381	385	157	173	148	192	314	338
B18.02	265	269	282	282	385	397	157	173	148	192	310	342
B18.03	259	269	282	282	381	381	157	171	148	188	310	342
B18.04	259	269	282	282	385	397	173	173	166	188	310	342
B18.05	259	269	282	300	381	397	173	173	166	188	338	342
B18.06	265	269	300	300	381	381	171	173	166	188	310	342
B18.07	265	269	300	300	381	381	157	173	148	192	310	342
B18.08	265	269	300	300	385	397	173	173	166	192	310	342
B18.09	265	269	282	300	381	381	173	173	166	188	310	342
B18.10	265	269	300	300	381	385	157	171	148	192	310	314
B19.01	265	267	283	302	377	391	167	167	158	166	190	342
B19.02	265	267	282	302	377	391	167	167	176	176	190	246
B19.03	265	267	283	302	377	391	161	161	158	166	246	318
B19.04	265	267	282	302	377	391	167	167	158	166	246	318
B19.05	265	267	283	302	377	381	167	167	158	176	190	246
B19.06	267	269	283	302	377	381	167	167	158	166	190	246
B19.07	265	267	283	302	381	381	167	167	176	176	246	318
B19.08	267	269	282	283	377	391	167	167	158	166	190	246
B19.09	265	267	282	282	381	381	161	161	176	176	246	318
B19.10	267	269	282	302	377	381	0	0	158	166	190	246
B19.11	267	269	282	283	377	391	0	0	158	166	190	342
B19.12	267	269	282	282	377	381	167	167	158	176	318	342
B19.13	267	269	282	302	377	391	167	167	176	176	190	342
B19.14	267	269	283	302	381	381	167	167	176	176	190	342
B19.15	265	267	282	283	377	381	167	167	158	176	190	246
B19.16	265	267	282	282	377	381	0	0	158	166	318	342
B19.17	265	267	282	283	381	381	167	167	158	166	190	246
B19.18	265	267	283	302	381	391	167	167	158	176	190	246
B19.19	267	269	282	302	377	391	167	167	176	176	246	318
B19.20	267	269	282	283	377	391	167	167	158	166	318	342
B21.01	265	269	282	300	385	389	161	167	154	158	314	334
B22.01	241	273	282	282	373	401	157	171	186	192	322	326
B22.02	273	273	282	282	373	377	157	171	188	192	322	326
B22.03	241	265	282	290	373	377	157	171	188	192	318	326
B22.04	241	273	282	282	373	401	157	171	186	192	318	322
B22.05	241	265	282	282	375	377	157	171	188	192	318	322
B22.06	265	273	282	290	375	401	157	171	166	186	322	326
B22.07	265	273	282	282	375	377	157	171	188	192	318	322
B22.08	273	273	282	290	375	377	157	171	166	188	322	326
B22.09	241	265	282	282	373	377	157	171	188	192	318	322
B22.10	273	273	282	290	373	377	157	171	186	192	318	318
B22.11	241	265	282	282	373	401	157	171	186	192	322	326
B22.12	273	273	282	290	373	377	157	171	186	192	318	318
B22.13	265	273	282	282	375	401	157	171	186	192	318	318
B22.14	265	273	282	290	373	401	157	171	186	192	318	318
B22.15	265	273	282	290	375	377	157	171	188	192	318	322
B22.16	265	273	282	282	373	401	157	171	166	188	322	326
B22.17	241	265	282	290	373	377	157	171	166	186	318	318
B22.18	241	273	282	290	373	401	157	171	166	188	318	318
B22.19	241	273	282	290	0	0	157	171	0	0	318	322
B22.20	241	273	282	282	375	377	157	171	166	188	318	318
B25.01	265	269	282	282	373	385	0	0	148	166	330	338
B25.02	265	269	282	282	373	385	171	173	148	166	338	338
B25.03	269	269	282	282	373	381	157	171	148	176	330	338
B25.04	265	269	282	282	373	385	173	175	166	176	310	338
B25.05	265	269	282	282	373	381	171	173	166	176	338	338
B25.06	265	269	282	300	381	381	171	173	166	176	310	330
B25.07	265	269	282	282	373	385	171	173	148	166	338	338
B25.08	269	269	282	282	373	385	171	173	166	176	330	338
B25.09	265	269	282	300	373	381	157	171	148	148	330	338
B25.10	269	269	282	282	373	381	157	175	148	148	338	338
B25.11	269	269	282	282	373	381	157	175	148	148	330	338
B25.12	265	269	282	300	385	385	173	175	166	176	338	338
B25.13	269	269	282	300	373	381	173	175	166	176	310	330
B25.14	265	269	282	282	381	381	157	175	148	148	310	338
B25.15	269	269	282	300	373	381	171	173	166	176	330	342
B25.16	265	269	282	300	381	381	171	173	166	176	338	338
B25.17	265	269	282	282	381	381	171	173	148	166	310	338
B25.18	265	269	282	282	373	385	173	175	148	166	338	338
B25.19	265	269	282	300	373	381	171	173	166	176	310	330
B25.20	265	269	282	300	373	385	171	173	166	176	310	338
B26.01	267	269	296	300	389	411	161	171	172	184	302	322
B26.02	267	269	282	283	389	411	167	171	172	184	302	322
B26.03	267	269	282	283	395	411	161	161	184	208	302	322
B26.04	265	269	296	300	395	411	161	167	148	208	302	350
B26.05	267	269	282	296	389	393	161	167	148	172	302	322
B26.06	265	269	282	296	389	411	161	167	172	184	298	322
B26.07	267	269	282	296	393	395	161	171	184	208	302	350
B26.08	267	269	282	296	393	395	167	171	184	208	302	350
B26.09	267	269	282	283	389	393	161	161	148	172	298	322
B26.10	265	269	282	296	389	393	161	161	148	208	302	322
B26.11	265	269	282	296	389	393	161	171	172	184	302	350
B26.12	267	269	282	296	395	411	161	167	148	172	298	322
B26.13	265	269	283	300	389	411	161	167	148	172	298	350
B26.14	267	269	296	300	393	395	167	171	172	184	302	322
B26.15	267	269	282	283	393	395	161	161	148	208	298	322
B26.16	267	269	283	300	393	395	161	161	148	208	302	350
B26.17	267	269	283	300	393	395	161	167	172	184	298	350
B26.18	265	269	283	300	389	393	161	167	148	208	298	322
B26.19	267	269	283	300	393	395	169	171	172	184	298	350
B26.20	267	269	283	300	389	393	161	171	172	184	298	350
B27.01	259	265	282	282	391	397	173	177	176	192	246	314
B27.02	265	269	282	282	391	397	173	177	176	192	246	314
B27.03	265	265	282	283	391	397	171	177	176	188	246	342
B27.04	265	269	282	282	381	391	167	173	166	188	246	314
B27.05	259	269	283	300	391	397	0	0	176	188	342	342
B27.06	259	269	282	282	381	397	167	173	166	188	246	314
B27.07	265	269	282	282	391	397	167	171	166	188	314	342
B27.08	259	265	282	282	381	381	167	173	166	192	246	314
B27.09	259	265	282	282	381	381	173	177	176	188	0	0
B27.10	265	269	282	300	381	391	171	177	176	192	342	342
B27.11	265	265	282	282	381	381	173	177	176	192	246	314
B27.12	265	269	282	283	381	381	173	177	176	192	246	314
B27.13	259	269	282	282	381	381	167	173	166	192	246	314
B27.14	265	269	282	300	381	381	171	177	176	192	314	342
B27.15	259	265	283	300	381	381	171	177	176	188	314	342
B27.16	259	269	282	282	381	397	171	177	176	188	246	342
B27.17	265	265	283	300	381	391	167	173	166	188	246	342
B27.18	259	269	282	300	381	397	167	171	166	188	246	314
B28.01	265	267	282	300	397	399	149	167	142	184	226	254
B28.02	267	267	282	300	397	399	149	167	142	156	254	274
B28.03	267	267	282	282	387	397	169	173	156	184	226	254
B28.04	265	267	282	304	385	387	169	173	156	156	274	330
B28.05	265	267	282	282	385	399	149	167	142	142	226	254
B28.06	265	267	282	304	385	387	169	173	156	184	226	330
B28.07	265	267	300	304	385	399	169	173	156	156	226	330
B28.08	267	267	300	304	397	399	149	167	142	184	226	330
B28.09	265	267	282	282	397	399	169	173	156	156	226	254
B28.10	267	267	282	300	385	399	149	173	156	156	226	254
B28.11	265	267	282	304	385	399	149	173	156	184	254	274
B28.12	265	267	282	300	397	399	167	169	142	156	274	330
B28.13	265	267	282	300	387	397	149	167	142	156	226	254
B28.14	267	267	282	300	385	387	167	169	142	184	274	330
B28.15	265	267	282	304	387	397	167	169	142	184	274	330
B28.16	267	267	300	304	385	387	169	173	156	156	226	254
B28.17	265	267	300	304	387	397	149	173	156	184	226	330
B28.18	267	267	282	304	385	399	171	173	156	156	274	330
B28.19	267	267	282	304	387	397	169	173	156	184	226	254
B29.01	269	269	282	300	385	385	171	173	148	166	310	338
B29.02	265	269	282	300	385	385	171	173	148	166	310	338
B29.03	265	269	282	282	373	381	157	171	148	176	330	338
B29.04	265	269	282	282	373	385	173	175	166	176	330	342
B29.05	265	269	282	282	373	381	171	173	166	176	330	338
B29.06	269	269	282	282	373	385	157	171	148	176	310	338
B29.07	265	269	282	300	373	381	157	175	148	148	310	330
B29.08	269	269	282	282	373	381	171	173	166	176	330	338
B29.09	265	269	282	282	385	385	157	171	148	148	338	338
B29.10	269	269	282	300	381	381	171	173	166	176	330	338
B29.11	269	269	282	300	373	381	173	175	166	176	310	338
B29.12	265	269	282	282	381	381	157	175	148	148	310	338
B29.13	265	269	282	300	385	385	173	175	148	166	330	338
B29.14	265	269	282	300	381	381	173	175	148	166	310	338
B29.15	269	269	282	282	373	381	173	175	148	166	310	330
B29.16	269	269	282	282	373	381	173	175	148	166	310	338
B29.17	265	269	282	300	373	381	171	173	148	166	310	338
B29.18	265	269	282	300	373	381	155	173	148	166	338	338
B29.19	265	269	282	282	381	381	155	173	148	166	338	338
B29.20	265	269	282	300	373	385	171	171	148	166	310	330
B30.01	265	269	284	296	373	403	157	161	184	186	254	318
B30.02	269	269	284	296	373	381	0	0	174	186	254	318
B30.03	269	269	300	300	373	403	161	161	174	186	254	318
B30.04	265	269	296	300	373	403	161	161	174	186	254	290
B30.05	269	269	284	296	373	403	0	0	174	186	254	290
B30.06	269	269	284	300	373	403	157	161	184	186	254	290
B30.07	265	267	296	300	373	381	157	161	174	186	254	318
B30.08	269	269	284	296	373	403	157	161	154	174	254	318
B30.09	265	269	300	300	373	403	157	157	154	184	254	290
B30.10	265	267	296	300	373	403	161	161	154	174	254	318
B30.11	269	269	284	296	373	381	161	161	174	186	254	290
B30.12	267	269	296	300	373	403	155	161	184	186	254	318
B30.13	265	267	284	300	373	381	157	161	184	186	254	318
B30.14	269	269	284	300	373	381	161	161	154	174	254	290
B30.15	267	269	284	296	373	381	157	161	184	186	254	318
B30.16	267	269	284	296	373	381	157	161	184	186	254	318
B30.17	269	269	284	296	373	381	157	161	154	174	254	318
B30.18	265	269	284	296	373	381	157	157	184	186	254	318
B30.19	265	269	300	300	373	381	157	161	154	174	254	290
B30.20	267	269	300	300	373	403	157	161	154	174	254	318
B31.01	265	267	282	296	373	395	161	161	172	192	318	350
B31.02	267	267	282	283	389	395	161	161	150	172	258	350
B31.03	263	267	296	306	373	389	167	167	172	192	0	0
B31.04	267	267	296	306	373	395	161	161	172	192	258	322
B31.05	263	267	296	306	389	395	167	167	172	192	258	350
B31.06	263	267	282	296	389	395	167	167	172	192	318	350
B31.07	263	265	283	306	373	395	161	161	172	192
B31.08	263	265	282	283	389	395	161	161	150	172	258	322
B31.09	263	267	0	0	373	395	161	161	150	208	318	322
B31.10	263	267	296	306	373	395	167	167	192	208	258	322
B31.11	267	267	283	306	373	395	167	167	150	172	0	0
B31.12	263	267	282	283	389	389	161	161	192	208	318	350
B31.13	263	265	282	283	373	389	161	161	150	208	258	322
B31.14	265	267	282	296	373	389	167	167	150	172	258	350
B31.15	265	267	283	306	373	395	167	167	150	172	318	350
B31.16	265	267	0	0	373	389	161	161	150	208	318	350
B31.17	267	267	296	306	373	395	161	161	172	192	258	350
B31.18	263	265	282	283	389	395	161	161	150	208	258	322
B32.01	267	269	296	323	393	401	157	165	152	188	242	350
B32.02	259	267	296	323	393	395	163	163	184	204	242	350
B32.03	267	269	0	0	393	401	163	165	152	204	242	246
B32.04	259	267	0	0	393	401	163	165	152	204	242	246
B32.05	267	269	0	0	393	395	157	165	152	188	242	350
B32.06	267	269	296	323	373	395	157	165	152	188	286	350
B32.07	267	269	281	323	393	395	157	157	152	188	242	350
B32.08	259	267	281	323	393	395	163	165	184	204	246	286
B32.09	267	269	296	323	393	395	157	157	152	188	242	350
B32.10	259	267	281	283	393	395	157	157	152	188	286	350
B32.11	259	267	0	0	373	401	163	165	152	204	242	246
B32.12	259	267	296	323	373	395	157	157	184	188	242	350
B34.01	267	267	296	300	397	401	0	0	156	204	246	274
B34.02	267	267	281	282	385	401	0	0	184	204	226	350
B34.03	267	267	281	282	385	395	0	0	184	188	274	350
B34.04	267	267	281	300	385	395	0	0	184	188	226	246
B34.05	267	267	281	300	397	401	0	0	156	204	274	350
B34.06	267	267	281	282	397	401	0	0	156	204	226	246
B34.07	267	267	282	296	385	395	0	0	184	188	226	350
B34.08	267	267	282	296	397	401	0	0	156	188	274	350
B34.09	267	267	281	282	385	395	0	0	184	204	226	350
B34.10	267	267	296	300	385	395	0	0	184	188	274	350
B34.11	267	267	282	296	395	397	0	0	184	188	226	350
B34.12	267	267	281	282	397	401	0	0	184	204	274	350
B34.13	267	267	281	282	385	401	0	0	184	204	226	350
B34.14	267	267	282	296	385	395	0	0	156	188	226	350
B34.15	267	267	281	282	385	401	0	0	156	204	246	274
B34.16	267	267	282	296	395	397	0	0	156	204	226	350
B34.17	267	267	296	300	395	397	0	0	156	204	226	246
B34.18	267	267	281	300	385	395	0	0	156	188	274	350
B34.19	267	267	296	300	385	395	0	0	156	204	274	350
B35.01	269	269	282	300	385	385	0	0	148	176	310	338
B35.02	265	269	282	300	373	381	0	0	166	176	310	338
B35.03	269	269	282	300	373	381	0	0	166	176	330	338
B35.04	269	269	282	300	381	381	0	0	148	166	330	338
B35.05	269	269	282	300	385	385	0	0	148	166	330	338
B35.06	269	269	282	300	373	381	0	0	148	166	310	330
B35.07	269	269	282	282	385	385	0	0	148	166	310	330
B35.08	269	269	282	300	373	385	0	0	148	166	338	338
B35.09	265	269	282	300	373	381	0	0	148	176	310	330
B35.10	269	269	282	300	373	385	0	0	148	148	310	330
B35.11	269	269	282	300	373	385	0	0	148	166	338	338
B35.12	269	269	282	300	373	381	0	0	148	148	310	338
B35.13	269	269	282	282	385	385	0	0	148	166	310	330
B35.14	269	269	282	282	381	381	0	0	148	148	330	338
B35.15	269	269	282	282	373	381	0	0	148	176	330	338
B35.16	269	269	282	300	385	385	0	0	148	166	338	338
B35.17	269	269	282	282	373	385	0	0	166	176	310	338
B35.18	269	269	282	300	373	381	0	0	148	148	338	338
B35.19	265	269	282	282	373	381	0	0	166	176	338	338
B39.01	241	265	282	300	393	397	0	0	158	174	294	342
B39.02	265	265	282	300	393	397	0	0	158	170	282	294
B39.03	265	267	282	282	373	391	0	0	158	170	282	294
B39.04	265	265	282	300	373	397	0	0	158	170	282	294
B39.05	265	267	282	300	391	393	0	0	158	170	282	306
B39.06	241	265	282	282	373	397	0	0	158	170	282	306
B39.07	265	265	282	300	391	393	0	0	158	170	306	342
B39.08	241	265	282	300	391	393	0	0	158	170	294	342
B39.09	241	267	282	300	393	397	0	0	158	174	294	342
B39.10	265	267	282	282	373	397	0	0	170	182	282	294
B39.11	241	267	282	300	391	393	0	0	174	182	306	342
B39.12	265	265	282	282	391	393	0	0	158	174	294	342
B39.13	265	265	282	282	393	397	0	0	158	170	282	294
B39.14	265	267	282	282	373	397	0	0	158	174	282	294
B39.15	265	267	282	282	391	393	0	0	158	174	294	342
B39.16	265	267	282	300	393	397	0	0	174	182	282	306
B39.17	241	267	282	282	393	397	0	0	158	174	282	306
B39.18	241	265	282	300	373	397	0	0	158	174	282	294
B39.19	241	267	282	282	373	397	0	0	174	182	282	306
B41.01	267	269	282	324	381	401	0	0	148	154	286	290
B41.02	269	269	282	324	381	401	0	0	148	174	290	322
B41.03	269	269	282	324	381	381	0	0	148	154	286	290
B41.04	267	269	282	324	381	401	0	0	154	184	290	322
B42.01	267	269	282	300	381	381	0	0	140	158	330	338
B42.02	265	267	300	304	389	405	0	0	140	170	322	330
B42.03	265	267	282	300	381	405	0	0	140	170	254	322
B42.04	265	267	282	282	381	381	0	0	140	158	254	338
B42.05	267	269	282	304	381	389	0	0	140	158	254	322
B42.06	265	267	282	300	381	381	0	0	158	168	322	330
B42.07	265	267	282	300	389	405	0	0	168	170	254	322
B42.08	267	269	282	300	381	381	0	0	140	158	322	330
B42.09	265	267	282	282	389	405	0	0	140	158	330	338
B42.10	267	269	282	300	389	405	0	0	140	158	330	338
B42.11	267	269	282	304	389	405	0	0	140	170	254	338
B42.12	267	269	282	282	389	405	0	0	158	168	254	322
B42.13	265	267	282	282	381	381	0	0	158	168	254	322
B42.14	265	267	282	304	381	389	0	0	140	170	254	322
B42.15	265	267	282	282	389	405	0	0	168	170	322	330
B42.16	267	269	282	304	381	405	0	0	158	168	254	338
B43.01	267	267	300	300	385	405	0	0	156	168	226	338
B43.02	267	267	282	282	397	405	0	0	140	184	226	322
B43.03	267	267	282	300	381	385	0	0	140	156	274	338
B43.04	267	267	282	300	381	385	0	0	156	168	274	338
B43.05	267	267	282	300	381	385	0	0	168	184	226	338
B43.06	267	267	282	300	397	405	0	0	168	184	274	338
B43.07	267	267	282	282	397	405	0	0	156	168	274	322
B43.08	267	267	282	300	385	405	0	0	168	184	226	338
B43.09	267	267	282	300	385	405	0	0	168	184	226	338
B43.10	267	267	282	300	385	405	0	0	140	156	226	322
B43.11	267	267	282	300	381	385	0	0	168	184	274	338
B43.12	267	267	282	300	381	385	0	0	168	184	274	338
B43.13	267	267	282	300	397	405	0	0	156	168	274	338
B43.14	267	267	282	300	385	405	0	0	140	184	226	322
B45.01	267	269	282	304	389	399	0	0	142	170	254	254
B45.02	265	269	282	304	381	387	0	0	156	158	330	330
B45.03	265	267	282	304	381	387	0	0	142	158	254	330
B45.04	265	265	282	304	387	389	0	0	156	158	254	254
B45.05	265	267	282	282	381	387	0	0	156	158	254	330
B45.06	265	265	282	282	389	399	0	0	142	170	254	330
B45.07	267	269	282	282	381	399	0	0	142	170	254	254
B45.08	265	267	282	304	389	399	0	0	156	170	254	254
B45.09	267	269	282	304	389	399	0	0	156	158	330	330
B45.10	265	265	304	304	387	389	0	0	142	170	254	330
B45.11	267	269	282	304	387	389	0	0	156	158	330	330
B45.12	265	269	282	304	381	387	0	0	156	170	254	330
B45.13	265	265	282	304	387	389	0	0	156	158	322	330
B45.14	265	267	282	304	389	399	0	0	142	170	254	254
B45.15	265	265	282	304	381	387	0	0	156	158	254	330
B45.16	265	267	282	304	387	389	0	0	142	158	330	330
B45.17	265	265	282	304	381	387	0	0	156	158	254	330
B45.18	265	265	282	304	381	387	0	0	142	170	254	330
B45.19	265	269	282	304	381	387	0	0	142	170	254	254
B45.20	265	265	282	304	381	399	0	0	142	170	254	330
B46.01	269	273	283	306	391	397	0	0	166	172	246	254
B46.02	265	267	283	306	381	397	0	0	144	166	298	342
B46.03	265	273	282	283	373	381	0	0	166	172	254	342
B46.04	265	267	282	282	373	391	0	0	166	172	246	298
B46.05	269	273	283	306	391	397	0	0	144	176	298	342
B46.06	265	273	282	283	391	397	0	0	144	176	298	342
B46.07	265	273	282	306	381	397	0	0	144	176	246	298
B46.08	265	267	282	283	381	397	0	0	144	176	246	254
B46.09	269	273	282	282	381	397	0	0	144	176	254	342
B46.10	269	273	282	283	391	397	0	0	144	176	254	342
B46.11	265	267	283	306	391	397	0	0	144	166	246	254
B46.12	267	269	282	282	373	381	0	0	166	172	254	342
B46.13	269	273	282	306	381	397	0	0	172	176	246	254
B46.14	265	267	283	306	373	391	0	0	144	176	298	342
B46.15	265	267	282	282	373	391	0	0	144	166	254	342
B46.16	269	273	283	306	373	391	0	0	166	172	298	342
B46.17	265	273	282	282	373	381	0	0	144	166	246	298
B46.18	265	273	282	283	391	397	0	0	144	176	254	342
B46.19	269	273	282	283	373	391	0	0	144	166	254	342
B48.01	267	267	282	300	381	397	149	149	156	168	274	338
B48.02	267	267	282	300	397	405	149	165	140	156	226	338
B48.03	267	267	282	300	397	405	149	165	140	184	274	338
B48.04	267	267	282	282	385	405	149	149	168	184	274	338
B48.05	267	267	300	300	381	397	165	165	140	156	226	322
B48.06	267	267	300	300	385	405	165	165	140	156	226	338
B48.07	267	267	282	300	381	397	149	149	156	168	226	322
B48.08	267	267	300	300	381	385	165	165	140	184	226	338
B48.09	265	269	282	282	381	387	167	167	142	158	254	330
B49.01	265	269	282	282	381	399	173	173	156	170	254	254
B49.02	265	265	300	300	397	405	149	165	156	168	274	322
B49.03	265	269	282	304	389	399	167	167	142	158	330	330
B49.04	267	269	282	304	381	387	167	167	142	170	254	330
