# Supplementary material for: Conservation Genetics of Threatened Hippocampus guttulatus in Vulnerable Habitats in NW Spain: Temporal and Spatial Stability of Wild Populations with Flexible Polygamous Mating System in Captivity
Source: PLoS One. 2015 Feb 3;10(2):e0117538. doi: 10.1371/journal.pone.0117538 (PMC4315495; doi:10.1371/journal.pone.0117538)
Supplement: S2 Table — (XLSX) [file pone.0117538.s003.xlsx]

## Sheet: Hoja1
Table S2. Differentiation coefficients between Cantabrian and South-Atlantic population samples of H. guttulatus, based on all loci and excluding Hgu-USC2.
	All loci	without Hgu-USC2
AST (95% CI)	0.124 (0.020, 0.182)	0.126 (0.020, 0.182)
G"ST (95% CI)	0.005 (-0.006, 0.016)	0.002 (-0.007, 0.011)
DEST (95% CI)	0.003 (-0.003, 0.011)	0.001 (-0.004, 0.008)
