# Supplementary material for: Conservation Genetics of Threatened Hippocampus guttulatus in Vulnerable Habitats in NW Spain: Temporal and Spatial Stability of Wild Populations with Flexible Polygamous Mating System in Captivity
Source: PLoS One. 2015 Feb 3;10(2):e0117538. doi: 10.1371/journal.pone.0117538 (PMC4315495; doi:10.1371/journal.pone.0117538)
Supplement: S3 Table — (XLSX) [file pone.0117538.s004.xlsx]

## Sheet: M-ratio
Table S3. Bottleneck analyses of Hippocampus guttulatus in NW Spain using M-ratios [49].
	M-value	P-value
		θ(He)*	θ0.1	θ10
CS06	0.679	0.0021	0	0.0091
SA06	0.697	0.0100	0	0.0459
CS06+SA06	0.737	0.0002	0.0236	0.0560
Tentative θ values based on the long-term effective population size derived from heterozygosity He [51], small (θ=0.1) or large (θ=10) pre-bottleneck Ne scenarios.
*Population-specific estimate from He (θ=4Neµ; Ne=[(1/(1-He))2-1]/(8µ); µ: mutation rate 4.16x10-4 [35]).
