# Supplementary material for: Conservation Genetics of Threatened Hippocampus guttulatus in Vulnerable Habitats in NW Spain: Temporal and Spatial Stability of Wild Populations with Flexible Polygamous Mating System in Captivity
Source: PLoS One. 2015 Feb 3;10(2):e0117538. doi: 10.1371/journal.pone.0117538 (PMC4315495; doi:10.1371/journal.pone.0117538)
Supplement: S4 Table — (XLSX) [file pone.0117538.s005.xlsx]

## Sheet: Genetic differentiation Stock09
Table S4. Genetic differentiation of the Stock09 respect to the wild temporal samples of origin (SA06, 09, 10, 11).
Stock09 vs.	SA06	SA09	SA10	SA11
G''ST	-0.006	0.002	-0.012	-0.007
95% CI	-0.013, 0.000	-0.011, 0.017	-0.018, 0.009	-0.013, -0.003
P G''ST	0.857	0.321	0.996	0.954
DEST	-0.004	0.001	-0.007	-0.004
95% CI	-0.008, 0.000	-0.007, 0.011	-0.013, 0.004	-0.009, -0.002
P DEST	0.855	0.321	0.996	0.954
P: Probability value
